# Supplementary material for: Clinicopathological characteristics, local treatment, and prognostic factors in IE/IIE primary breast lymphoma: a retrospective study of 67 patients
Source: World J Surg Oncol. 2023 Apr 10;21:127. doi: 10.1186/s12957-023-03007-8 (PMC10084664; doi:10.1186/s12957-023-03007-8)
Supplement: Supplementary file 2 — Additional file 2. [file 12957_2023_3007_MOESM2_ESM.xlsx]

## Sheet: 乳腺淋巴瘤上传数据
序	住院号	LDH	LDH1	age	月经状况	入院日期	origin	size	肿瘤大小	Nodal	淋巴结累及	B症状	分期	手术与否	手术时间	手术方式	手术方案	局部治疗方案	清扫范围	Path	病理类型	CD20	腋窝阳性数	腋窝清扫数	化疗与否	化疗方案	化疗方案1	Rit	放疗与否	是否鞘内注射治疗	复发与否	复发时间	复发部位	转移与否	转移时间	转移部位	存活时间	status	OS	pfss	PFS	病理类型1
1	184122	1	133	44	0	7/19/2005	1	1	3.5	0	0	0	1	1	7/19/2005	1	1	1	0	2	2	1	0	0	1	2	2	0	0	0	0	11/24/2017	0	0	11/24/2017	0	11/24/2017	0	150.367	0	150.367	2
2	227146	1	233	21	0	5/2/2008	2	1	3	0	0	0	1	1	5/2/2008	1	1	1	0	2	2	1	0	0	1	2	2	0	0	0	1	2/23/2009	1	1	2/23/2009	1	2/23/2010	1	24	1	24	2
3	287112	1	212	55	1	5/28/2005	2	#NULL!	#NULL!	0	0	0	1	1	6/1/2005	1	1	1	0	2	2	1	0	0	1	3	3	0	0	0	1	5/25/2011	1	0	3/10/2016	0	3/10/2016	0	131.3	1	71	2
4	471583	1	187	51	0	11/25/2016	2	1	3	0	0	0	1	1	11/28/2016	1	1	1	0	2	2	1	0	0	1	2	2	1	0	0	0	44844	0	0	44844	0	44844	0	70	0	70	2
5	291368	2	270	60	1	7/15/2011	2	1	3.2	0	0	0	1	1	7/26/2011	1	1	1	0	2	2	1	0	0	1	2	2	1	0	0	0	2/7/2014	0	0	2/7/2014	0	41677	0	31.2667	0	31.2667	2
6	418161	#NULL!	#NULL!	67	1	7/13/2015	2	2	4	0	0	0	1	1	7/16/2015	1	1	1	0	2	2	1	0	0	1	2	2	1	0	1	0	4/13/2017	0	0	7/11/2018	0	7/11/2018	0	21.3333	0	21.3333	2
7	178154	#NULL!	#NULL!	72	1	3/2/2005	1	2	4	1	1	0	1	1	3/10/2005	1	1	1	0	2	2	1	0	0	1	2	2	0	0	0	1	2/8/2006	1	0		0	9	0	9	1	9	2
8	226193	2	297	66	1	6/13/2008	1	1	2.8	1	3	0	2	1	7/1/2008	1	1	1	0	2	2	1	0	0	1	2	2	0	0	0	1	2/15/2009	1	1	6/8/2009	2	7/15/2009	1	13.2333	1	8.23333	2
9	114222	2	268	68	1	5/15/2006	1	2	4.9	1	1	0	1	0		0	1	1	0	7	7	0	0	0	1	2	2	0	0	0	0	6/15/2007	0	1	6/14/2006	3	6/15/2007	1	14	1	1	7
10	374129	2	282	50	1	4/15/2014	1	1	3	1	3	0	2	1	5/5/2014	1	1	1	0	2	2	1	0	0	1	3	3	0	0	0	1	11/10/2014	1	1	11/10/2014	4	1/1/2015	1	8.7	1	6.96667	2
11	240126	1	174	38	0	3/26/2009	2	1	2	1	3	0	2	0		0	1	1	0	2	2	1	0	0	1	3	3	0	0	0	1	8/12/2009	1	1	12/23/2009	5	1/1/2010	1	9.36667	1	4.63333	2
12	280321	2	295	59	1	10/31/2016	2	2	6	1	1	0	1	1	11/3/2016	1	1	1	0	2	2	1	0	0	1	2	2	1	0	0	0	3/13/2019	0	0	3/13/2019	0	3/13/2019	0	28	0	28	2
13	449320	1	210	32	0	5/5/2016	2	2	5	1	3	0	2	1	5/9/2016	1	1	1	0	7	7	1	0	0	1	2	2	1	0	0	0	5/7/2017	0	1	11/15/2016	1	5/7/2017	1	11	1	11	7
14	302792	#NULL!	#NULL!	35	0	6/11/2004	1	1	3	0	0	0	1	1	1/16/2012	1	1	3	0	2	2	1	0	0	1	2	2	0	1	0	0	43116	0	0	43116	0	1/16/2018	0	72	0	72	2
15	385391	1	182	58	1	8/19/2014	1	1	2.6	0	0	0	1	1	8/21/2014	1	1	3	0	2	2	1	0	0	1	2	2	0	1	0	0	11/14/2017	0	0	11/14/2017	0	43053	0	38	0	38	2
16	245607	2	285	28	0	6/24/2009	1	1	3.7	0	0	0	1	1	7/1/2009	1	1	3	0	2	2	1	0	0	1	2	2	0	1	0	1	3/25/2010	3	1	10/27/2010	2	11/18/2012	1	42	1	11	2
17	457958	1	157	51	0	7/20/2016	1	1	3	0	0	0	2	1	7/25/2016	1	1	3	0	2	2	1	0	0	1	3	3	0	1	1	1	9/12/2016	3	0	10/2/2017	0	10/4/2022	0	74	1	1	2
18	320889	1	185	46	0	8/12/2012	1	2	4	0	0	0	1	1	8/12/2012	1	1	3	0	2	2	1	0	0	1	2	2	1	1	1	0	7/22/2016	0	0	7/22/2016	0	7/22/2016	0	48	0	48	2
19	389706	1	162	74	1	10/7/2014	2	1	2.1	0	0	1	1	1	10/10/2014	1	1	3	0	2	2	1	0	0	1	2	2	0	1	0	0	11/24/2017	0	0	11/24/2017	0	11/24/2017	0	38.1333	0	38.1333	2
20	171921	#NULL!	#NULL!	43	0	7/20/2004	2	1	3	0	0	0	1	1	7/26/2004	1	1	3	0	2	2	1	0	0	1	2	2	0	1	0	0	10/5/2010	0	0	10/5/2010	0	10/5/2010	0	75.6	0	75.6	2
21	167469	1	147	49	0	3/29/2004	2	1	1.7	0	0	0	1	1	4/2/2004	1	1	3	0	7	4	1	0	0	1	2	2	0	1	0	0	4/26/2016	0	1	7/11/2004	5	4/26/2016	0	147.033	1	3	4
22	167228	1	161	49	0	3/22/2004	2	1	3	0	0	0	1	1	3/25/2004	1	1	3	0	7	5	1	0	0	1	2	2	0	1	0	1	4/15/2007	4	0	12/15/2008	0	12/15/2008	0	57.6333	1	36	5
23	184837	1	183	31	0	8/11/2005	2	1	2	0	0	0	1	1	8/1/2005	1	1	3	0	7	7	1	0	0	1	2	2	0	1	0	0	4/27/2009	0	0	4/27/2009	0	4/27/2009	0	45.1667	0	45.1667	7
24	204642	1	153	55	1	3/5/2007	2	1	2.1	0	0	0	1	1	3/8/2007	1	1	3	0	2	2	1	0	0	1	2	2	1	1	0	0	5/18/2017	0	0	5/18/2017	0	5/18/2017	0	124.233	0	124.233	2
25	456817	1	217	63	1	7/11/2016	1	2	8	1	1	0	1	1	7/14/2016	1	1	3	0	2	2	1	0	0	1	2	2	0	1	0	0	8/4/2017	0	1	43770	1	43900	1	43	0	39	2
26	189466	2	277	39	0	12/26/2005	1	1	3	1	3	1	2	1	11/26/2005	1	1	3	0	2	2	1	0	0	1	2	2	0	1	0	1	3/10/2006	1	1	1/15/2009	4	1/15/2009	1	37.2	1	2.46667	2
27	401148	2	260	52	1	1/30/2015	1	2	4	1	1	0	2	0		0	1	3	0	2	2	1	0	0	1	2	2	1	1	1	0	44844	0	0	44844	0	44844	0	82	0	82	2
28	285951	1	131	35	0	5/10/2011	1	2	4	1	1	0	2	1	5/13/2011	1	1	3	0	2	2	1	0	0	1	2	2	1	1	1	0	8/26/2022	0	0	8/26/2022	0	8/26/2022	0	135	0	135	2
29	413865	1	186	56	1	6/1/2015	1	2	6	1	1	0	2	1	6/3/2015	1	1	3	0	2	2	1	0	0	1	2	2	1	1	0	0	8/23/2022	0	0	8/23/2022	0	8/23/2022	0	87	0	87	2
30	251455	1	183	44	0	10/12/2009	1	2	6.2	1	1	0	2	0		0	1	3	0	2	2	1	0	0	1	2	2	1	1	0	0	11/19/2014	0	0	11/19/2014	0	11/19/2014	0	62.1333	0	62.1333	2
31	278879	1	222	63	1	1/10/2011	1	2	5	1	1	0	1	1	1/14/2011	1	1	3	0	7	5	1	0	0	1	2	2	1	1	0	1	1/17/2013	4	1	7/21/2015	4	8/12/2015	0	55.8333	1	24.6	5
32	365050	1	191	62	1	1/22/2014	2	1	1.6	1	3	0	2	1	2/7/2014	1	1	3	0	7	1	1	0	0	1	1	#NULL!	0	1	0	1	3/20/2015	1	1	6/4/2014	4	1/1/2016	1	23.6333	1	4	1
33	305885	1	221	31	0	9/15/2011	2	1	2	1	3	0	2	1	2/14/2012	1	1	3	0	7	1	0	0	0	1	1	#NULL!	0	1	0	1	4/15/2013	4	1	8/15/2015	4	12/28/2016	0	64.3667	1	19.2667	1
34	245806	1	157	65	1	6/29/2009	2	1	2.3	1	3	0	2	1	5/29/2009	1	1	3	0	2	2	0	0	0	1	2	2	0	1	0	1	5/3/2012	1	1	8/22/2011	1	10/20/2014	1	64.6333	1	26	2
35	218032	1	125	51	0	1/3/2008	2	2	4.3	1	3	0	2	1	1/9/2008	1	1	3	0	2	2	1	0	0	1	2	2	0	1	0	1	12/3/2008	3	1	12/3/2008	5	5/6/2009	1	16.3	1	11.1667	2
36	426677	1	212	44	0	10/7/2015	2	1	1.5	1	1	0	1	1	10/9/2015	1	1	3	0	7	3	1	0	0	1	2	2	0	1	0	1	9/20/2017	1	0	2/2/2016	0	44844	0	84	0	23	3
37	227774	1	159	58	1	7/15/2008	2	2	4.3	1	1	0	2	1	7/18/2008	1	1	3	0	2	2	1	0	0	1	3	3	0	1	0	1	2/26/2013	1	1	4/15/2014	1	6/15/2016	0	96.4	1	56.2333	2
38	179657	2	248	60	1	1/11/2005	2	2	10	1	1	0	2	1	1/11/2005	1	1	3	0	2	2	1	0	0	1	3	3	0	1	0	1	9/26/2007	3	1	9/25/2007	4	9/30/2009	1	57.4333	1	32.9333	2
39	468174	2	305	62	1	7/15/2016	2	#NULL!	#NULL!	1	3	0	2	0		0	1	3	0	2	2	1	0	0	1	2	2	1	1	0	0	12/12/2016	0	0	44845	0	44845	0	74	0	74	2
40	261372	1	134	49	0	4/12/2010	2	1	3	1	1	0	2	1	4/14/2010	1	1	3	0	2	2	1	0	0	1	2	2	1	1	0	0	9/3/2021	0	0	9/3/2021	0	9/3/2021	0	136	0	136	2
41	218740	1	211	51	0	1/11/2008	2	2	6	1	3	0	2	0		0	1	3	0	7	5	1	0	0	1	2	2	1	1	0	1	8/31/2013	1	1	5/10/2016	3	5/16/2016	1	101.6	1	68.6333	5
42	256370	2	307	43	0	10/15/2009	2	2	10	1	1	0	2	0		0	1	3	0	7	7	1	0	0	1	2	2	1	1	0	0	10/13/2016	0	0	10/13/2016	0	10/13/2016	0	85.1667	0	85.1667	7
43	202952	#NULL!	#NULL!	52	0	1/9/2007	1	1	3	0	0	0	1	1	1/9/2007	3	2	2	3	2	2	1	0	20	1	2	2	0	0	0	0	9/15/2015	0	1	4/15/2016	4	7/10/2017	0	127.833	0	105.7	2
44	186613	1	189	40	0	10/10/2005	1	1	3.3	0	0	0	1	1	10/13/2005	3	2	2	3	2	2	1	0	22	1	2	2	0	0	0	0	7/29/2017	0	0	7/29/2017	0	7/29/2017	0	143.667	0	143.667	2
45	210479	2	253	61	1	7/9/2007	1	2	6	0	0	0	1	1	7/13/2007	2	2	2	0	2	2	1	0	0	1	2	2	0	0	0	1	4/20/2014	3	1	11/13/2014	2	4/20/2017	0	119.1	1	82.5667	2
46	190721	1	202	60	1	2/13/2006	1	1	3.4	0	0	0	1	1	2/15/2006	3	2	2	3	7	3	1	0	18	1	2	2	0	0	0	1	11/27/2008	1	1	10/6/2008	4	10/6/2009	1	44.3667	1	32	3
47	261207	1	183	56	1	1/4/2003	1	1	3.2	0	0	0	1	1	1/9/2003	3	2	2	3	2	2	1	0	19	1	3	3	0	0	0	1	6/15/2010	3	0	5/15/2012	0	5/15/2012	0	112	1	89	2
48	276822	1	173	67	1	12/17/2010	1	2	4	0	0	0	1	1	12/23/2010	4	2	2	1	2	2	1	0	1	1	2	2	1	0	0	0	02/02/2020	0	0	02/02/2020	0	02/02/2020	0	109	0	109	2
49	374741	1	157	58	1	5/6/2014	2	1	2.2	0	0	0	1	1	5/8/2014	3	2	2	3	2	2	1	0	20	1	2	2	0	0	0	0	11/24/2017	0	0	11/24/2017	0	11/24/2017	0	43.2667	0	43.2667	2
50	178322	2	286	82	1	3/7/2005	2	2	5	0	0	0	1	1	3/10/2005	3	2	2	1	2	2	1	0	19	1	2	2	0	0	0	0	3/10/2008	0	1	3/10/2008	4	3/10/2008	1	36.6333	1	36.6333	2
51	338969	1	172	31	0	4/15/2013	2	1	1.4	0	0	0	1	1	4/19/2013	3	2	2	3	7	7	0	0	27	1	3	3	0	0	0	1	1/10/2014	1	1	3/5/2014	2	1/21/2015	1	21	1	8	7
52	204323	1	200	63	1	2/26/2007	2	1	3.9	0	0	0	1	1	2/28/2007	3	2	2	1	2	2	1	0	12	1	2	2	0	0	0	0	11/12/2009	0	1	1/15/2009	4	11/12/2009	1	33	1	23	2
53	325561	#NULL!	#NULL!	71	1	4/1/2008	1	1	3	1	1	0	1	1	4/15/2008	3	2	2	3	2	2	1	0	0	1	2	2	0	0	0	1	1/15/2011	1	1	1/15/2012	2	12/31/2015	1	94.3333	1	33.9667	2
54	245780	1	169	72	1	6/29/2009	2	1	3	1	1	0	1	1	7/2/2009	3	2	2	1	2	2	1	0	15	1	2	2	0	0	0	0	4/20/2016	0	0	4/20/2016	0	4/20/2016	0	82.9	0	82.9	2
55	344315	1	177	56	1	6/7/2013	2	1	2.1	1	1	0	1	1	6/10/2013	3	2	2	3	2	2	1	1	29	1	2	2	1	0	0	0	3/11/2022	0	0	3/11/2022	0	3/11/2022	0	105	0	105	2
56	206552	1	184	54	1	3/27/2007	2	1	3	1	1	0	1	1	3/27/2007	3	2	2	3	7	7	1	2	17	1	2	2	1	0	0	1	3/15/2011	1	1	10/24/2011	1	12/11/2011	1	57.3333	1	56	7
57	355534	#NULL!	#NULL!	53	0	10/17/2013	1	2	7	0	0	0	1	1	10/23/2013	3	2	4	3	2	2	1	0	23	1	3	3	0	1	0	0	6/11/2020	0	0	6/11/2020	0	6/11/2020	0	79	0	79	2
59	319452	#NULL!	#NULL!	73	1	8/6/2012	1	1	3	0	0	0	1	1	8/8/2012	3	2	4	3	2	2	1	0	18	1	2	2	1	1	0	0	03/23/2021	0	0	03/23/2021	0	03/23/2021	0	103	0	103	2
60	171921	#NULL!	#NULL!	43	0	7/27/2004	2	1	2.5	0	0	0	1	1	7/27/2004	3	2	4	1	2	2	1	0	6	1	2	2	0	1	0	0	10/5/2010	0	0	10/5/2010	0	10/5/2010	0	77	0	77	2
61	396594	1	149	61	1	12/15/2014	2	1	2.5	0	0	1	2	1	12/18/2014	3	2	4	3	2	2	1	0	27	1	3	3	0	1	0	0	10/12/2021	0	0	10/12/2021	0	10/12/2021	0	81	0	81	2
62	431648	#NULL!	#NULL!	51	1	6/19/2010	1	1	2	1	1	0	1	1	6/19/2010	2	2	4	0	2	2	1	0	0	1	2	2	0	1	0	0	11/19/2015	0	0	2/19/2016	0	2/19/2016	0	69.0333	0	65.9667	2
63	421869	2	294	64	1	8/14/2015	1	1	2.5	1	1	0	2	1	8/26/2015	3	2	4	3	7	7	1	0	20	1	2	2	0	1	0	0	8/31/2022	4	1	2/4/2020	5	8/31/2022	0	84	1	53	7
64	164300	2	312	44	0	12/8/2003	1	2	8.5	1	1	0	1	1	12/11/2003	3	2	4	3	7	7	1	4	35	1	2	2	1	1	0	0	4/17/2009	0	0	4/17/2009	0	4/17/2009	1	65.2333	0	65.2333	7
65	269452	1	133	64	1	8/18/2010	2	1	3.3	1	3	0	1	1	8/20/2010	3	2	4	2	7	1	0	2	2	1	1	#NULL!	0	1	0	0	11/28/2011	0	0	11/28/2011	0	11/28/2011	0	17	0	17	1
66	211769	2	62	56	1	8/6/2007	2	2	5	1	3	0	2	1	8/8/2007	3	2	4	1	2	2	1	0	20	1	2	2	0	1	0	1	9/4/2007	3	1	11/16/2011	1	2/11/2019	0	138	1	1	2
67	318585	1	158	65	1	7/23/2012	2	2	4	1	1	1	2	1	7/12/2012	3	2	4	3	2	2	1	21	28	1	3	3	0	1	0	0	7/4/2016	0	0	44845	0	44845	0	122	0	122	2
68	513022	#NULL!	#NULL!	53	1	12/29/2017	1	1	3	0	0	0	1	1	1/3/2018	1	1	3	0	2	2	1	0	0	1	2	2	1	1	0	0	44845	0	0	44845	0	44845	0	57	0	57	2
